# Supplementary material for: Incremental impact of community-delivered HPV self-sampling on screening uptake within an active outreach system: A quasi-experimental implementation study in rural Thailand
Source: PLoS One. 2026 Jun 1;21(6):e0349531. doi: 10.1371/journal.pone.0349531 (PMC13225424; doi:10.1371/journal.pone.0349531)
Supplement: S5 File — (XLSX) [file pone.0349531.s005.xlsx]

## Sheet: Baseline demorgraphics
No	No.Group	Education level	Status	Occ	Previous screening
1	1	4	1	3	0
2	1	3	1	5	0
3	1	7	2	5	0
4	1	4	2	3	1
5	1	1	2	4	1
6	1	3	2	4	0
7	1	6	2	5	1
8	1	4	3	6	0
9	1	6	2	3	0
10	1	3	1	3	1
11	1	3	4	3	0
12	1	5	2	1	1
13	1	3	3	4	1
14	1	3	2	3	1
15	1	4	2	1	0
16	1	1	3	4	0
17	1	6	2	5	0
18	1	1	2	3	1
19	1	5	1	4	1
20	1	3	2	3	0
21	1	6	2	4	0
22	1	5	2	4	0
23	1	4	2	4	1
24	1	3	3	4	0
25	1	6	1	3	0
26	1	3	2	4	1
27	1	5	2	4	0
28	1	6	1	4	0
29	1	4	2	4	1
30	1	3	2	4	0
31	1	3	2	3	0
32	1	7	1	6	0
33	1	3	2	3	0
34	1	3	1	6	0
35	1	3	2	3	0
36	1	7	2	2	1
37	1	6	2	6	0
38	1	3	2	1	0
39	1	3	2	4	0
40	1	3	2	3	1
41	1	3	2	4	1
42	1	5	2	4	1
43	1	5	3	5	0
44	1	3	2	4	0
45	1	3	2	4	0
46	1	4	1	5	0
47	1	3	2	3	0
48	1	3	2	3	0
49	1	3	3	5	0
50	1	3	2	4	1
51	1	4	3	4	0
52	1	3	2	3	0
53	1	5	1	4	0
54	1	3	3	3	0
55	2	3	2	3	0
56	2	3	2	3	1
57	2	7	2	6	0
58	2	5	1	4	1
59	2	4	2	6	0
60	2	5	1	1	0
61	2	7	2	5	0
62	2	5	2	3	0
63	2	3	2	4	1
64	2	6	2	6	0
65	2	3	2	4	1
66	2	8	2	2	1
67	2	7	2	5	1
68	2	5	1	3	0
69	2	5	2	5	0
70	2	3	2	3	0
71	2	4	2	4	0
72	2	7	3	3	1
73	2	3	3	6	1
74	2	4	1	4	0
75	2	6	3	1	0
76	2	3	2	1	1
77	2	3	2	1	0
78	2	3	2	3	0
79	2	3	2	3	1
80	2	1	2	1	0
81	2	3	2	5	1
82	2	1	2	5	1
83	2	4	4	5	0
84	2	3	3	1	0
85	2	5	3	6	0
86	2	3	1	4	1
87	2	5	2	3	1
88	2	7	2	6	0
89	2	3	3	5	0
90	2	7	2	6	0
91	2	3	3	1	0
92	2	5	2	6	1
93	2	3	2	5	0
94	2	3	3	5	1
95	2	4	1	4	0
96	2	1	2	5	0
97	2	1	2	3	1
98	2	5	2	5	0
99	2	3	1	3	0
100	2	5	2	6	0
101	2	3	1	4	0
102	2	1	2	5	1
103	2	7	2	6	1
104	2	3	2	4	0
105	2	3	2	3	0
106	2	5	1	5	0
107	2	3	2	4	0
108	2	5	2	6	0

## Sheet: Data of participants return kit
No	No.Group	Education level	Status	Occ	Previous screening	What do you think of this experience?	Was it easy for you to understand the instructions to perform the self-sample?	Was the brush/swab easy to introduce?	What do you think about the use of the self-sample kit?	Confidence	Pain	Lvl1	Lvl2	Lvl3	Lvl4	Lvl5	Lvl6	Lvl7	Lvl8	Lvl9	Lvl10	Lvl11	How long did it take to collect the gynecological sample?	Did you get any help collecting the sample?	Safe	Trust	Benefit	Recm	Pref	Fut	Rcv	Ret
1	1	4	1	3	0	2	1	1	1	1	2	3	4	4	4	4	0	0	0	0	0	0	1	1	1	1	1	1	1	1	1	1
2	1	3	1	5	0	2	1	1	1	1	3	4	4	4	4	4	0	0	0	0	0	0	1	1	1	1	1	1	1	1	1	1
3	1	7	2	5	0	1	1	1	1	1	1	4	4	4	4	4	0	0	0	0	0	0	1	2	1	1	1	1	1	1	1	1
4	1	4	2	3	1	4	1	1	1	1	3	2	2	4	4	4	0	0	0	0	0	0	1	3	1	1	1	1	1	1	1	1
5	1	1	2	4	1	1	1	1	1	1	1	4	4	4	4	4	0	0	0	0	0	0	2	3	1	1	1	1	1	1	1	1
6	1	3	2	4	0	1	1	1	1	1	1	4	4	4	4	4	0	1	0	0	0	0	1	1	2	1	1	1	1	1	1	1
7	1	6	2	5	1	1	1	4	1	1	2	4	4	3	4	4	0	0	0	0	0	0	1	2	2	1	1	1	1	1	1	1
8	1	4	3	6	0	2	1	1	1	1	1	4	4	4	4	4	0	0	0	0	0	0	1	3	2	1	1	1	1	1	1	1
9	1	6	2	3	0	2	1	1	2	1	1	4	4	4	4	4	0	0	0	0	0	0	1	1	1	3	1	1	1	1	1	1
10	1	3	1	3	1	2	1	1	1	1	1	4	4	4	4	4	0	0	0	0	0	0	1	3	1	3	1	1	1	1	1	1
11	1	3	4	3	0	2	1	1	1	1	1	4	4	4	4	4	0	0	0	0	1	0	1	3	2	1	1	1	1	1	1	1
12	1	5	2	1	1	2	2	4	1	1	3	2	2	3	3	4	1	0	0	0	0	0	1	2	1	1	1	1	3	1	1	1
13	1	3	3	4	1	2	2	1	1	2	1	1	0	0	2	3	1	2	1	1	1	0	1	2	2	1	3	1	3	2	1	1
14	1	3	2	3	1	2	1	1	1	1	3	3	4	4	4	4	0	0	0	0	0	0	1	3	2	2	1	1	1	1	3	3
15	1	4	2	1	0	3	1	1	1	1	3	3	3	4	4	4	0	0	0	0	0	0	1	1	1	1	1	1	1	1	3	3
16	1	1	3	4	0	6	1	1	1	3	4	2	2	3	4	4	0	0	0	0	0	0	1	3	2	1	1	1	2	1	3	3
17	1	6	2	5	0	1	1	1	1	1	1	4	4	4	4	4	2	2	2	0	1	0	1	3	1	1	1	1	1	1	5	3
18	1	1	2	3	1	2	1	1	1	1	3	3	3	4	4	4	0	0	0	0	0	0	1	3	2	1	1	1	3	1	5	5
19	2	3	2	3	0	1	1	1	1	1	1	4	4	4	4	4	0	0	0	0	0	0	1	1	1	1	1	1	1	1	1	1
20	2	3	2	3	1	2	1	1	1	1	1	4	4	4	4	4	0	0	0	0	0	0	1	2	1	1	1	1	1	1	1	1
21	2	7	2	6	0	3	1	2	1	1	3	3	2	4	4	4	2	1	1	0	0	0	2	2	1	1	1	1	1	1	1	1
22	2	5	1	4	1	2	1	1	1	1	1	4	4	4	4	4	2	2	2	0	2	0	2	2	1	1	1	1	1	1	1	1
23	2	4	2	6	0	2	1	1	1	1	1	0	0	4	4	4	0	1	1	0	0	0	3	2	1	1	1	1	1	1	1	1
24	2	5	1	1	0	6	1	2	2	1	2	4	4	4	4	4	0	0	0	0	0	0	1	3	1	1	1	1	1	1	1	1
25	2	7	2	5	0	2	2	1	1	1	1	3	3	3	3	3	0	0	0	0	0	0	2	3	1	1	1	1	1	1	1	1
26	2	5	2	3	0	2	1	1	1	1	1	4	4	4	4	4	0	0	0	0	0	0	1	3	2	1	1	1	1	1	1	1
27	2	3	2	4	1	2	1	1	1	1	1	2	3	3	3	3	0	0	0	0	0	0	3	3	2	1	1	1	1	1	1	1
28	2	6	2	6	0	1	1	1	1	2	1	4	4	4	4	4	0	0	0	0	0	0	1	1	2	1	2	1	1	1	1	1
29	2	3	2	4	1	2	3	3	1	2	2	2	3	3	3	3	1	1	1	0	1	0	2	2	1	1	1	1	2	1	1	1
30	2	8	2	2	1	2	1	1	1	1	1	4	3	3	3	4	0	0	0	0	0	0	1	1	1	2	1	1	3	1	1	1
31	2	7	2	5	1	2	3	1	2	2	2	2	2	3	3	3	2	2	2	2	2	0	1	3	2	2	1	1	3	1	1	1
32	2	5	1	3	0	1	1	1	1	1	1	4	4	4	4	4	0	0	0	0	0	0	1	1	1	1	1	1	3	1	1	1
33	2	5	2	5	0	3	1	1	1	1	2	2	2	2	2	4	0	0	0	0	0	0	1	3	2	1	1	1	3	1	1	1
34	2	3	2	3	0	3	2	2	4	1	1	2	1	2	4	1	0	0	0	0	0	0	2	3	2	1	1	1	2	2	1	1
35	2	4	2	4	0	2	1	1	1	1	3	2	3	3	4	4	0	0	0	0	0	0	2	3	1	1	1	1	2	1	5	1
36	2	7	3	3	1	2	1	2	1	1	3	2	2	2	3	3	2	2	2	1	1	0	1	2	1	1	1	1	1	1	3	3
37	2	3	3	6	1	2	1	1	1	1	1	4	4	4	4	4	0	0	0	0	0	0	1	3	1	1	1	1	1	1	3	3
38	2	4	1	4	0	2	1	2	1	1	3	3	4	4	4	4	0	0	0	0	0	0	2	3	1	1	1	1	1	1	3	3
39	2	6	3	1	0	2	2	1	1	1	1	4	4	4	4	4	0	0	0	0	0	0	1	3	2	1	1	1	1	1	3	3
40	2	3	2	1	1	2	1	1	1	1	3	4	4	2	3	4	0	0	0	0	0	0	2	3	2	1	1	1	1	1	3	3
41	2	3	2	1	0	3	1	1	3	2	3	4	4	4	2	4	0	0	0	0	0	0	1	3	1	1	1	1	2	1	3	3
42	2	3	2	3	0	2	2	3	3	2	3	2	2	3	4	4	0	2	2	0	2	0	1	3	1	1	1	1	3	1	3	3
43	2	3	2	3	1	2	3	1	3	2	1	2	2	2	2	1	0	0	0	0	0	0	2	3	1	1	1	1	3	1	3	3
44	2	1	2	1	0	2	1	1	1	1	1	4	2	4	4	4	2	0	0	0	0	0	1	3	2	1	1	1	1	3	3	3
45	2	3	2	5	1	6	2	1	3	1	1	2	4	4	1	4	0	0	0	0	0	0	1	3	1	3	1	1	2	3	3	3
46	2	1	2	5	1	1	1	1	1	1	1	4	4	4	4	4	0	0	0	0	0	0	1	1	2	1	1	1	1	1	4	3

## Sheet: Experiences
	Comfort			Calmness			Normality			Safety			Privacy			Shame			Fear			Anxiety			Frustration			Nervousness
	CD	FB		CD	FB		CD	FB		CD	FB		CD	FB		CD	FB		CD	FB		CD	FB		CD	FB		CD	FB
None	3.6	0		3.6	5.6		0	5.6		0	0		0	0		78.6	83.3		75	83.3		75	88.9		92.9	94.4		82.1	83.3
Little	0	5.6		3.6	0		0	0		3.6	0		7.1	0		3.6	11.1		10.7	5.6		10.7	5.6		3.6	5.6		7.1	16.7
Normal	35.7	16.7		25	16.7		17.9	0		10.7	5.6		0	0		17.9	5.6		14.3	11.1		14.3	5.6		3.6	0		10.7	0
Quite	10.7	22.2		17.9	11.1		25	16.7		25	5.6		17.9	5.6		0	0		0	0		0	0		0	0		0	0
A lot	50	55.6		50	66.7		57.1	77.8		60.7	88.9		75	94.4		0	0		0	0		0	0		0	0		0	0

## Sheet: kit return
	Decision on cervical cancer screening using an HPV self-sampling kit	CD group		FB group
		(n = 54)		(n = 52)
		n	%	n	%
	Yes	28	52	18	35
	No	26	48	34	65
	Reasons for non-return kit	CD group (N=26)		FB group (N=34)
		n	%	n	%
	Lack of time	17	65.38	25	73.53
	Work obligations	8	30.77	6	17.65
	Collected samples independently	1	3.84	0	0
	Fear of the results	0	0	3	8.82
	Total	26		34		60
